# Supplementary material for: Mango Consumption Was Associated with Higher Nutrient Intake and Diet Quality in Women of Childbearing Age and Older Adults
Source: Nutrients. 2024 Jan 19;16(2):303. doi: 10.3390/nu16020303 (PMC10820848; doi:10.3390/nu16020303)
Supplement: Supplementary file 1 [file nutrients-16-00303-s001.zip]

Archive with 1 entries (1 files):
- nutrients-2796107-supplementary.pdf
